# Supplementary material for: Can optical flow perturbations detect walking balance impairment in people with multiple sclerosis?
Source: PLoS One. 2020 Mar 10;15(3):e0230202. doi: 10.1371/journal.pone.0230202 (PMC7064213; doi:10.1371/journal.pone.0230202)
Supplement: S1 Table — (XLSX) [file pone.0230202.s001.xlsx]

## Sheet: Gait_data
Effect sizes fol differences betwwen PwMS and controls for each condition
	SWV (cm)			SLV			SW			SL				S2 ML variability (m)			C7 ML variability			Min lat MOS			Min lat MOS variability			lat MOS at HS			variability in lat MOS at HS			trunk sway (C7-S2) ML variability (m)
	ML perturbed	AP perturbed	unperturbed	ML perturbed	AP perturbed	unperturbed	ML perturbed	AP perturbed	unperturbed	ML perturbed	AP perturbed	unperturbed	age	ML perturbed	AP perturbed	unperturbed	ML perturbed	AP perturbed	unperturbed	ML perturbed	AP perturbed	unperturbed	ML perturbed	AP perturbed	unperturbed	ML perturbed	AP perturbed	unperturbed	ML perturbed	AP perturbed	unperturbed	ML perturbed	AP perturbed	unperturbed
Cohen's D	0.94472	0.506165	0.577618	0.324362	0.285266	0.44327	0.114594	0.10971	0.173637	-0.629259	-0.551552	-0.580378		0.818575	0.66885	0.371029	0.948654	0.748806	0.65706	0.0853075	0.124679	0.206049	1.0162	0.59016	0.795466	0.173472	0.189853	0.268848	0.839145	0.283359	0.218457	0.794165	0.653094	0.872117
mean (PwMS)	4.32313	2.76167	2.78177	3.01786	2.05571	2.015	17.5043	14.8943	15.3686	62.6429	64.5836	64.63	38.9286	0.0448523	0.0335859	0.0320769	0.0487549	0.0352074	0.0342382	11.1743	12.0564	11.3114	1.08357	1.54929	1.10143	14.6236	15.6214	14.8493	1.45643	1.975	1.445	0.0135708	0.012111	0.0126166
mean (ctrl)	3.34942	2.36856	2.32598	2.68143	1.89143	1.76714	16.9114	14.4	14.5379	67.0757	68.6464	68.7971	38.2143	0.0382935	0.0299433	0.030301	0.0401974	0.0299127	0.0300112	10.9143	11.8543	10.8621	0.933571	1.20214	0.880714	14.1736	15.1771	14.1664	1.37857	1.66714	1.37429	0.0109738	0.00993407	0.00982612
st error (PwMS)	0.347771	0.232518	0.253381	0.222516	0.138535	0.151305	1.08912	1.10474	1.22351	2.41994	2.54116	2.48149	1.76804	0.236134	0.115733	0.122338	0.269612	0.176414	0.193124	0.641373	0.598557	0.0863348	0.109897	0.0729339	0.626694	0.630287	0.65485	0.700156	0.123625	0.069144	0.0997125	0.0984561	0.093307	0.0863909
st error (ctrl)	0.175541	0.179177	0.157325	0.322754	0.167895	0.147553	1.62402	1.29589	1.33147	1.11055	1.13759	1.0986	1.83728	0.189616	0.170226	0.133277	0.208699	0.200752	0.147734	0.625117	0.512811	0.0595354	0.0677761	0.0625257	0.535228	0.734714	0.611359	0.656804	0.0628047	0.077487	0.0708947	0.0747257	0.0846499	0.0846263
individual subj. data (cm)	SWV (cm)			SLV			SW			SL				S2 ML variability (m)			C7 ML variability			Min lat MOS			Min lat MOS variability			lat MOS at HS			variability in lat MOS at HS			trunk sway (C7-S2) ML variability (m)
group (PwMS=1)	walkML_SWV	walkAP_SWV	walkNORM_SWV	walkML_SLV	walkAP_SLV	walkNORM_SLV	walkML_SW	walkAP_SW	walkNORM_SW	walkML_SL	walkAP_SL	walkNORM_SL	age	WML_S2_MLV	WAP_S2_MLV	WNORM_S2_MLV	WML_C7_MLV	WAP_C7_MLV	WNORM_C7_MLV	WML_minMOS	WAP_minMOS		WML_minMOSvar	WAP_minMOSvar		WML_heelMOS	WAP_heelMOS		WML_heelMOSvar	WAP_heelMOSvar	WNORM_heelMOSvar	WML_trunkV	WAP_trunkV	WNORM_trunkV
1	2.77934	2.15267	2.53219	2.02	1.66	1.85	21.33	19.88	21.39	59.7	60.44	59.18	37	3.47231	3.28092	3.54108	3.59989	3.15403	3.21531	13.69	12.96	0.97	0.87	0.94	13.2	17.01	16.4	17.27	1.18	1.41	1.59	1.02089	0.920924	1.15278
1	5.96499	2.62626	2.69763	3.28	2.26	2.61	13.15	11.77	13.2	56.18	59.65	57.16	38	5.87839	3.48818	2.99204	6.40945	3.91148	3.26115	10.5	10.57	1.18	2.09	1	11.48	14.39	13.98	14.68	2.59	1.24	1.25	1.89198	1.61684	1.43796
1	2.72889	1.87963	2.38422	2.63	1.83	2.12	19.38	18.31	17.09	59.36	61.97	61.26	38	3.14874	2.61425	2.57463	3.42314	2.78741	2.82509	11.55	11.34	0.8	0.94	0.75	10.64	15.11	15.15	14.14	1.81	1.71	1.52	0.64082	0.565619	0.730727
1	5.14096	2.44145	2.18789	2.72	2.26	1.93	13.94	11.73	11.13	69.91	71.77	72.64	38	5.3087	3.00511	2.80967	5.36995	3.10301	2.74506	9.68	9.13	1.02	1.64	1.14	8.69	13.47	12.58	12.24	2.08	1.14	1.03	1.35168	1.3324	1.4111
1	5.25221	2.18801	2.80519	2.31	1.4	1.61	14.16	14.44	12.97	59.56	61.8	62.31	42	5.46254	3.3293	3.35819	5.74148	3.2469	3.33552	11.42	11.5	1.22	1.68	0.83	10.97	15.32	15.32	15.15	2.22	1.31	1.69	1.42198	1.29337	1.41715
1	4.07708	3.37696	2.21706	3.27	2.35	1.9	25.23	22.68	24.68	67.33	69.17	72.19	33	4.62936	4.16672	4.04264	5.1464	4.41767	4.33648	17.11	16.09	0.95	1.4	1.19	16.36	21.49	21.04	21.57	1.78	1.55	1.34	1.73255	1.94947	1.95173
1	3.43959	2.64753	3.04112	4.82	3.26	3.26	21.53	18.34	19.21	36.14	36.13	38.33	50	4.27768	3.78499	3.40085	5.12816	4.41876	4.32818	16.66	15.09	1.25	1.4	1.19	15.14	18.6	16.78	16.95	1.73	1.5	1.49	1.71116	1.33619	1.47786
1	5.07073	2.28144	1.92451	4.6	1.76	0.99	11.68	7.43	8.7	64.53	68.94	68.84	45	4.31649	3.40281	2.45802	4.50636	3.41758	2.49519	9.99	8.64	0.75	1.66	0.88	9.25	13.02	11.29	12.13	2.28	1.2	1.05	0.983944	0.673391	0.710649
1	4.96855	2.87166	2.86391	2.64	2.01	1.63	21.87	17.87	19.12	70.28	72.91	71.77	26	4.67031	3.51246	3.18843	5.01433	3.28128	3.38267	11.24	9.86	1.2	2.02	1.33	10.87	15.42	13.99	14.76	2.37	1.52	1.35	1.4958	1.26555	1.23488
1	6.66373	5.0095	5.66933	3.07	2.39	2.05	13.33	10.62	9.31	64.83	65.46	66.89	33	5.62843	3.82694	3.71854	5.59077	3.70483	3.51249	9.13	9.01	2.06	2.15	1.59	7.77	12.32	11.69	10.76	2.67	1.95	2.43	1.06191	1.07696	0.997472
1	4.10808	3.34981	3.35879	2.79	1.9	1.69	16.01	12.41	12.93	69.62	70.57	70.25	36	4.01934	2.91189	3.06413	3.97833	2.79509	2.97256	10.6	9.58	1.16	1.81	1.46	9.74	14.64	13.38	13.68	2.33	1.7	1.79	1.10616	1.0955	1.13567
1	3.14976	2.20211	2.22263	2.63	1.4	2.45	17.85	13.26	15.34	65.81	68.5	66.68	51	3.90077	3.08116	3.59698	5.08218	3.87797	4.31625	12.1	9.73	0.93	1.38	0.82	10.88	15.87	13.38	14.38	1.54	1.61	1.25	1.79279	1.26845	1.24726
1	2.35179	1.84645	1.86603	2.07	1.62	1.54	16.06	14.04	14.06	61.55	62.64	63.03	40	3.2114	2.87561	2.7477	3.15396	2.535	2.53052	12.01	11.15	0.8	1	0.74	11.25	15.15	14.44	14.58	1.27	0.99	0.99	1.19327	1.29465	1.22676
1	4.8281	3.78987	3.17431	3.4	2.68	2.58	19.54	15.74	16.03	72.2	74.22	74.29	38	4.86871	3.73991	3.41473	6.11244	4.63928	4.67694	13.11	11.79	1.13	1.65	1.31	12.12	16.89	15.31	15.6	1.8	1.56	1.46	1.59423	1.26602	1.53117
0	3.04533	2.0661	2.53639	1.88	1.79	1.41	15.99	14.76	13.98	68.49	69.03	69.7	37	2.75635	2.70438	2.7784	2.73424	2.52976	2.61444	9.94	9.85	0.95	0.92	0.7	9.23	13.22	12.89	12.36	1.32	1.07	1.22	1.59723	1.52912	1.57126
0	2.95464	1.69498	1.84435	1.8	2.04	1.91	18.16	16.3	18.14	67.71	70.57	69.1	37	3.62693	2.96835	3.18642	3.91771	3.02888	3.18374	13.66	12.53	0.73	1.2	0.78	13.11	17	16.24	16.95	1.39	0.94	1.03	1.13269	1.23722	1.33513
0	4.12137	3.04612	3.25051	1.7	1.58	1.51	11.57	12.39	12.37	72.09	71.84	72.22	36	4.87091	4.47294	4.06307	5.34512	4.96552	4.25489	9.93	10.38	1.46	1.47	1.51	10.09	13.51	13.79	13.54	1.77	1.55	1.74	1.50314	1.46676	1.42442
0	3.17016	2.21966	2.22453	3.39	2.66	2.78	20.27	15.77	15.99	67.9	70.23	69.86	38	3.53433	2.67273	2.80436	3.8693	2.69693	2.90741	12.14	10.62	0.71	1.19	0.97	10.5	15.72	14.12	13.94	1.78	1.4	1.16	0.882601	0.532189	0.553752
0	4.3047	2.05734	1.86833	3.56	1.3	1.53	12.1	8.19	9.91	64.3	67.23	66.93	40	4.07107	2.54271	2.74276	4.3225	2.51384	2.70089	10.7	8.87	0.8	1.65	0.71	9.37	14.52	12.82	13.55	2.25	1.56	1.75	0.955516	0.651455	0.69878
0	4.15673	3.7188	3.31126	3.3	1.67	1.8	23.21	17.68	17.22	68.8	73.25	72.66	33	4.08264	3.54347	3.28788	3.94842	3.12663	2.84414	13.46	10.74	1.09	1.57	1.26	10.82	16.83	13.97	13.88	1.82	1.39	1.23	1.37467	1.24163	1.14762
0	4.15673	3.7188	3.31126	3.3	1.67	1.8	23.21	17.68	17.22	68.8	73.25	72.66	48	4.08264	3.54347	3.28788	3.94842	3.12663	2.84414	13.92	13.03	0.68	1.08	0.92	12.54	17.13	16.55	16.14	1.5	1.61	1.64	1.37467	1.24163	1.14762
0	2.79563	2.57018	1.82739	3.19	3.14	2.56	20.49	17.94	17.68	59.68	60.91	61.62	45	4.37266	3.22713	3.03888	4.83258	3.66754	3.42258	13.39	12.55	0.96	1.08	1.06	11.85	16.91	15.84	15.27	1.56	1.39	1.22	1.01318	1.10881	1.09548
0	2.95791	2.38132	2.4338	1.96	1.6	1.44	11.41	11.16	10.66	66.37	65.05	66.2	24	3.18157	2.52892	2.51399	3.34901	2.48178	2.49191	8.04	7.86	0.99	1.28	1.01	7.7	10.31	10.09	9.85	1.69	1.63	1.63	0.833191	0.674349	0.693768
0	3.3503	1.81235	2.26566	1.41	0.86	1.11	9.2	8.83	8.84	64.63	65.58	64.13	33	4.32673	2.17322	2.39801	4.3729	1.98442	2.2149	9.25	9.35	0.76	1.13	0.66	9.21	11.69	11.79	11.62	1.46	0.82	1.01	0.735828	0.792497	0.702696
0	3.57418	1.97012	1.67959	3.38	2.73	2.21	29.85	25.21	26.02	60.83	61.43	62.94	35	5.04255	3.64553	3.85972	5.36585	3.67309	3.8141	16.29	13.91	0.83	1.19	0.94	14.18	20.97	18.19	18.95	1.73	1.38	1.27	1.27754	1.0004	1.04368
0	2.62971	2.09139	2.32925	5.65	2.37	2.34	18.54	16.75	17.57	64.63	67.97	68.21	52	3.53097	3.05845	3.28533	3.67561	2.9813	3.29774	12.96	12.04	0.94	1.31	0.92	12.55	15.95	15.08	15.47	1.81	1.75	1.63	0.915588	0.770638	0.740435
0	3.53104	2.07989	2.01348	1.29	1.35	0.81	10.51	7.14	7.2	69.3	69.87	70.79	40	3.45532	2.24857	2.5931	3.59199	2.17142	2.49049	9.32	8.29	0.9	1.09	0.91	8.14	12.53	11.13	11.1	1.52	1.11	1.18	0.973398	0.936628	0.889326
0	2.14343	1.73273	1.6679	1.73	1.72	1.53	12.25	11.8	10.73	75.53	74.84	76.14	37	2.67621	2.59071	2.58155	3.00271	2.93006	2.93428	12.96	12.78	0.53	0.67	0.72	12.78	16.19	15.93	15.71	1.74	1.7	1.53	0.794026	0.72437	0.712602
																					Min lat MOS (cm,AP & ML conds in diff order			Min lat MOS variability			lat MOS at HS			variability in lat MOS at HS

## Sheet: SOT_data
		ms01	ms02	ms05	ms06	ms07	ms08	ms09	ms10	ms11	ms12	ms13	ms14	ms15	ms16	ctrl01	ctrl02	ctrl05	ctrl06	ctrl07	ctrl08	ctrl09	ctrl10	ctrl11	ctrl12	ctrl13*	ctrl14	ctrl15	ctrl16
group (PwMS=1)		1	1	1	1	1	1	1	1	1	1	1	1	1	1	0	0	0	0	0	0	0	0	0	0	0	0	0	0
Total ABC % score		81.875	.	93.75	99.375	84.375	96.25	81.875	95	94.9375	78.75	97.5	95.9375	98.75	76.875	95.625	97.5	100	99.6875	95	91.25	97.1875	85	91.3125	100	95.3125	74.375	96.875	97.5
SWF threshold	heel	3.61	4.08	3.61	4.56	4.56	4.31	5.46	4.17	5.07	4.31	3.84	4.31	3.84	4.31	3.84	4.31	4.31	4.31	3.84	4.31	4.56	4.31	3.84	3.84	3.84	3.84	4.08	4.31
	MTP	4.31	3.61	2.36	3.84	4.31	3.84	4.56	3.84	3.61	3.84	3.84	3.61	3.22	3.84	3.61	3.84	4.08	3.61	3.61	3.61	4.08	3.61	3.22	3.22	3.61	3.22	3.84	3.84
PWS-OG (m/s)		1.16	1.09	1.29	1.45	1.21	1.29	1.28	1.33	1.39	1.48	1.34	1.27	1.27	1.17	1.37	1.46	1.42	1.41	1.16	1.36	1.4	1.26	1.39	1.14	1.4	1.4	1.53	1.4
speed treadmill		1.16	1.09	1.29	1.45	1.21	1.29	0.8	1.33	1.39	1.34	1.21	1.27	1.27	1.17	1.37	1.31	1.42	1.41	1.25	1.36	1.25	1.26	1.39	1.34	1.26	1.32	1.38	1.4
25' walk t (s); <6 for inclusion		4.505	4.47	4.06	3.31667	3.27	3.81	4.25	3.77	3.53	3.48	2.95	3.44667	3.705	4.07	3.73	3.15333	3.4	3.155	2.66	3.245	3.425	4.05667	3.47667	2.65667	3.56	3.31333	3.02667	3.19333
0-36	physical	9	11	1	1	21	4	16	0	14	20	16	6	2	19	12	12	3	0	0	2	0	12	1	0	14	16	0	0
0-40	cognitive	18	16	2	11	19	7	15	18	8	20	27	10	5	27	13	3	7	0	0	11	8	6	7	0	21	14	0	0
0-8	psychosocial	0	1	1	2	1	1	2	0	1	3	4	2	0	4	3	0	2	0	0	0	0	1	0	0	3	3	0	0
0-84	total	27	28	4	14	41	12	33	18	23	43	47	18	7	50	28	15	12	0	0	13	8	19	8	0	38	33	0	0
age at testing		37	38	38	38	42	33	50	45	26	33	36	51	40	38	37	37	36	38	40	33	48	45	24	33	35	52	40	37
ht (cm)		166.32	169	155.5	170.5	160	177.5	180	163.5	169	173	182.5	173.5	138	186.5	166.32	175	174.5	173	167.5	177	183	181.8	169.5	162	170.5	162.5	172.5	185.5
wt (lb)		194.15	174.6	142.8	156.4	200	278	140.4	150.2	245	129	171.4	179	156.5	184.2	169.565	150	137.28	140.4	155.6	209.8	198	159	155.4	122.8	272.8	145.8	151.4	180
SOT (Neurocom)		ms01	ms02	ms05	ms06	ms07	ms08	ms09	ms10	ms11	ms12	ms13	ms14	ms15	ms16	ctrl01	ctrl02	ctrl05	ctrl06	ctrl07	ctrl08	ctrl09	ctrl10	ctrl11	ctrl12	ctrl 13	ctrl14	ctrl15	ctrl16
Composite score		73	69	64	81	53	65	52	80	53	60	77	81	80	79	85	76	73	83	72	84	78	74	80	79	85	69	85	87
Somatosensory		94	98	136	99	100	97	92	96	94	94	98	97	97	98	96	96	99	99	97	100	99	95	97	100	98	98	99	98
Visual		71	64	71	87	28	77	78	89	43	39	86	89	88	92	94	83	86	80	73	97	92	86	80	89	90	77	95	97
Vestibular		63	66	47	71	39	35	32	73	34	19	69	75	67	62	75	73	76	78	75	81	58	58	58	62	85	53	76	77

## Sheet: controls at PwMS speed
DATA FROM UNPERTURBED, SPEED-MATCHED TRIALS (CONTROL SUBJECTS ONLY, cm)
	SWV	SLV	SW	SL	S2 var	C7 var.	min. MOS	min MOS variability	MOS at HS	MOS at HS variability	trunk sway variability
	1.92	1.75	13.57	64.67	2.61318	2.43653	8.87	0.7	12.43	0.95	1.54315
	1.9	1.74	17.61	63.51	3.53122	3.13823	12.55	0.7	15.67	0.95	1.29154
	2.77	1.56	11.86	68.75	3.68897	4.07125	10.16	1.27	13.47	1.4	1.45218
	2.04	2.42	15.54	72.08	2.25687	2.37104	10.36	0.93	13.86	1.22	0.653904
	1.68	1.28	9.25	65.72	2.77213	2.78975	9.04	0.67	13.13	1.81	0.652396
	3.5	1.71	18.19	71.77	3.33733	2.80471	11.11	1.34	14.15	1.36	1.17374
	3.5	1.71	18.19	71.77	3.33733	2.80471	11.77	0.62	15.14	1.66	1.17374
	1.93	3.25	17.48	60.93	2.75898	3.05378	12.52	0.79	15.47	1.16	0.960621
	3.15	1.6	10.98	65.66	3.21864	3.34145	7.97	1.27	10.06	1.73	0.790308
	2	1.12	9.07	64.53	2.5797	2.60047	9.38	0.72	11.84	0.89	0.708491
	1.63	1.82	26.61	61.6	4.06429	3.92726	14.82	0.76	19.42	0.98	1.05578
	2.34	2.13	14.02	65.82	2.9468	2.93827	11.08	0.98	13.84	1.65	0.723055
	1.63	0.95	8.71	67.19	2.59074	2.60728	8.76	0.78	11.91	1.18	0.917125
	1.4	1.76	12.97	68.51	2.78605	3.23589	12.88	0.71	15.76	1.6	0.819438
				HS - heel-strike
				MOS - margin of stabity
				var - variability
